# Supplementary material for: One-Step Electropolymerization of a Dicyanobenzene-Carbazole-Imidazole Dye to Prepare Photoactive Redox Polymer Films
Source: Polymers (Basel). 2023 Aug 8;15(16):3340. doi: 10.3390/polym15163340 (PMC10457835; doi:10.3390/polym15163340)
Supplement: Supplementary file 1 [file polymers-15-03340-s001.zip]

Archive with 1 entries (1 files):
- polymers-2521590-supplementary.pdf
